# Supplementary material for: Predicting the mortality of smoking attributable to cancer in Qingdao, China: A time-series analysis
Source: PLoS One. 2021 Jan 25;16(1):e0245769. doi: 10.1371/journal.pone.0245769 (PMC7833131; doi:10.1371/journal.pone.0245769)
Supplement: S1 Table — (XLSX) [file pone.0245769.s001.xlsx]

## Sheet: Sheet1
Year	2005			2006			2007			2008			2009			2010			2011
Age group (years)	Men	Women	Total	Men	Women	Total	Men	Women	Total	Men	Women	Total	Men	Women	Total	Men	Women	Total	Men	Women	Total
30–34	396208	393625	789833	295389	294995	590384	276036	278291	554327	269328	274206	543534	298182	300528	598710	266119	274832	540951	276749	284344	561093
35–39	391473	388720	780193	378267	380602	758869	386713	388220	774933	374604	374367	748971	321561	323141	644702	322301	323013	645314	301708	303813	605521
40–44	274286	266622	540908	395797	391415	787212	380481	379523	760004	357480	360195	717675	327334	329229	656563	370668	376136	746804	383644	390447	774091
45–49	342419	328020	670439	256730	249774	506504	262070	256890	518960	296236	292552	588788	318090	306738	624828	355434	353960	709394	395225	391856	787081
50–54	244176	236549	480725	314411	304078	618489	324962	314570	639532	324453	315152	639605	286080	283022	569102	285066	279927	564993	265323	261413	526736
55–59	176907	161416	338323	213614	206719	420333	229331	225837	455168	252566	249109	501675	241493	239743	481236	291377	288074	579451	298077	293931	592008
60–64	145083	130230	275313	150720	140179	290899	163637	152675	316312	169604	160954	330558	163578	163707	327285	189725	185748	375473	199471	198805	398276
65–69	134970	135714	270684	132117	122648	254765	130410	120624	251034	127864	118354	246218	126200	122113	248313	133486	126877	260363	144127	140355	284482
70–74	103312	117623	220935	113374	120715	234089	115644	120734	236378	117945	121119	239064	107338	111079	218417	117495	115500	232995	119337	118208	237545
75–79	64475	83806	148281	76969	95478	172447	80948	98706	179654	84787	101038	185825	80343	93029	173372	89944	104590	194534	93581	105548	199129
80–84	34552	50736	85288	40889	59698	100587	43410	63017	106427	45840	66386	112226	46039	63654	109693	52220	73609	125829	57218	76180	133398
85+	17487	34020	51507	22290	41846	64136	24513	45442	69955	25486	47237	72723	29789	47228	77017	27700	51051	78751	36931	59632	96563
Total	2325348	2327081	4652429	2390567	2408147	4798714	2418155	2444529	4862684	2446193	2480669	4926862	2346027	2383211	4729238	2501535	2553317	5054852	2571391	2624532	5195923
Year	2012			2013			2014			2015			2016			2017
Age group (years)	Men	Women	Total	Men	Women	Total	Men	Women	Total	Men	Women	Total	Men	Women	Total	Men	Women	Total
30–34	295353	311340	606693	302713	316219	618932	293484	308070	601554	281054	297600	578654	277442	296702	574144	272973	298366	571339
35–39	280906	283173	564079	271602	277942	549544	279038	287691	566729	268517	278502	547019	280485	292346	572831	304006	318769	622775
40–44	390451	392574	783025	374975	376769	751744	355969	357914	713883	322243	324618	646861	300052	303955	604007	294969	299469	594438
45–49	377959	377838	755797	354154	360373	714527	351984	358931	710915	367385	376141	743526	375706	383441	759147	380233	386056	766289
50–54	262369	260505	522874	290325	291152	581477	319328	320460	639788	348112	352206	700318	383077	389513	772590	361792	367783	729575
55–59	306661	302008	608669	313704	311567	625271	294574	292785	587359	274812	276819	551631	242431	245664	488095	249501	252430	501931
60–64	215197	214142	429339	242933	246343	489276	262027	267342	529369	278951	284106	563057	291031	297238	588269	299124	304524	603648
65–69	149182	146066	295248	157713	155906	313619	165978	166734	332712	177752	180978	358730	191185	197465	388650	199882	216356	416238
70–74	113518	111079	224597	112904	110464	223368	114831	114189	229020	118423	119125	237548	124659	127163	251822	132030	137448	269478
75–79	93413	103048	196461	95324	105806	201130	95304	104384	199688	95975	101975	197950	95921	101142	197063	95700	98977	194677
80–84	59739	76660	136399	59321	78395	137716	62030	79179	141209	63720	82484	146204	65552	83398	148950	67162	84197	151359
85+	38928	64195	103123	33485	61145	94630	37569	63710	101279	38729	68602	107331	41095	71643	112738	44312	72978	117290
Total	2583676	2642628	5226304	2609153	2692081	5301234	2632116	2721389	5353505	2635673	2743156	5378829	2668636	2789670	5458306	2701684	2837353	5539037
